# Supplementary material for: GhPsbO breaks the growth-immunity tradeoff by simultaneously promoting growth and defense in cotton
Source: Plant Cell. 2026 Jun 19;38(7):koag190. doi: 10.1093/plcell/koag190 (PMC13412046; doi:10.1093/plcell/koag190)
Supplement: koag190_Supplementary_Data [file koag190_supplementary_data.zip]

Archive with 4 entries (4 files):
- Supplementary Data.pdf
- Supplementary file 1.mas
- Supplementary file 2.mtsx
- Supplementary Tables.xlsx
