# Supplementary material for: GhPsbO breaks the growth-immunity tradeoff by simultaneously promoting growth and defense in cotton
Source: Plant Cell. 2026 Jun 19;38(7):koag190. doi: 10.1093/plcell/koag190 (PMC13412046; doi:10.1093/plcell/koag190)
Supplement: koag190_Supplementary_Data [file koag190_supplementary_data.zip › Supplementary Tables.xlsx]

## Sheet: Supplementary Table 1
Supplementary Table 1. Verticillium dahliae genes screened for promoting infection in this study
Number	Effector ID	Primers used in this study for gene cloning
		Forward sequence				Reverse sequence
1	EVM0003652	CCAGCTAGCATCGATTcccATGCAGTTCTCTCAGCTCAT				CAATCTCTAGAGGATCcccGAATTTGCCGAGGACAAAGT
2	EVM0008078	CCAGCTAGCATCGATTcccATGAGGTCCTTCCTCCCTCT				CAATCTCTAGAGGATCcccCGTGAGCTTCTGCTTGAT
3	EVM0006860	CCAGCTAGCATCGATTcccATGTCTCTTCATGCACAGCTC				CAATCTCTAGAGGATCcccGTGAGCAGCCGGCGCATCAGG
4	EVM0001377	CCAGCTAGCATCGATTcccATGGCGGCAGCTCGCCAGGTGAT				CAATCTCTAGAGGATCcccGTGCTGGGAGGATTTGCCATCC
5	EVM0004464	CCAGCTAGCATCGATTcccATGAAGTACTCCGCTGCCACCG				CAATCTCTAGAGGATCcccCAGGACGAAAGCGGCGAGGCCGAG
6	EVM0008445	CCAGCTAGCATCGATTcccATGCTTGCTCGAGTTGGTAGTCCCG				CAATCTCTAGAGGATCcccTCCCTGGGGCGGTCCGGGGT
7	EVM0004895	CCAGCTAGCATCGATTcccATGATTCCCCGGCTTTCTT				CAATCTCTAGAGGATCcccTTACAGCATGATACCAACCATCAG
8	EVM0008554	CCAGCTAGCATCGATTcccATGAAGGCCGCTGCTTCCAT				CAATCTCTAGAGGATCcccGAGGAAGTAGACGGCTGCCA
9	EVM0004410	CCAGCTAGCATCGATTcccATGAAGACTTTTGCCATTCTCTGC				CAATCTCTAGAGGATCcccGTTGAACCACCACTTGACCTC
10	EVM0000107	CCAGCTAGCATCGATTcccATGTCCAACTTTCTCTCCCT				CAATCTCTAGAGGATCcccCCTGGTTCCCTTGGCACCG
11	EVM0008565	CCAGCTAGCATCGATTcccATGGCCATCGGACCCATCAAAG				CAATCTCTAGAGGATCcccCAGCCCGCTGAGTGCCGCCTT
12	EVM0006154	CCAGCTAGCATCGATTcccATGAAGTTCTTCATCCCCTTCG				CAATCTCTAGAGGATCcccCAGCACGGCAGCGACGACG
13	EVM0010375	CCAGCTAGCATCGATTcccATGCATTTCTCCGCCCTCAT				CAATCTCTAGAGGATCcccGGCGAATAGTGCAAGCACGA
14	EVM0008684	CCAGCTAGCATCGATTcccATGAAGTTTCTCGTGGCCAT				CAATCTCTAGAGGATCcccGCAACGGGCGAAGATGGAC
15	EVM0005488	CCAGCTAGCATCGATTcccATGCATTGCAATGCTTCCTC				CAATCTCTAGAGGATCcccTGCTATAACACCCTCTGCG
16	EVM0006548	CCAGCTAGCATCGATTcccATGGTGTTCCCCACGGTTTCC				CAATCTCTAGAGGATCcccAGGCCACGGCGTGGTGTCATCACAT
17	EVM0001644	CCAGCTAGCATCGATTcccATGATGCGTATTGCCATTGCCGGG				CAATCTCTAGAGGATCcccGTGTCTGGTGCCCACTGT
18	EVM0004990	CCAGCTAGCATCGATTcccATGGCTGCCAGCTGGTGTG				CAATCTCTAGAGGATCcccACGGCGAGCGCGCTCCCT
19	EVM0005811	CCAGCTAGCATCGATTcccATGTACACCACCATGAAGCTCG				CAATCTCTAGAGGATCcccCAGCATAAGCTGAGCGAGACC
20	EVM0000388	CCAGCTAGCATCGATTcccATGCTCTCCTACGCCATTGTCG				CAATCTCTAGAGGATCcccAATGTAGGAAATGCGGGCACCAGC

## Sheet: Supplementary Table 2
Supplementary Table 4.List of 15 cotton genes found in Y2H screens
Clone codes in Y2H	Gene	Description
A1	Ghir_D11G019970.1	Oxygen-evolving enhancer protein 1
A2	Ghir_D12G006290.1	Fructose-bisphosphate aldolase 2
A3	Ghir_D11G019970.1	Oxygen-evolving enhancer protein 1
A4	Ghir_A11G019900.1	Oxygen-evolving enhancer protein 1
A5	Ghir_A04G007990.1	Heavy metal-associated isoprenylated plant protein 6
A6	Ghir_D11G019970.1	Oxygen-evolving enhancer protein 1
A7	Ghir_D11G019970.1	Oxygen-evolving enhancer protein 1
A8	Ghir_D11G019970.1	Oxygen-evolving enhancer protein 1
A9	Ghir_D09G014980.1	Heavy metal-associated isoprenylated plant protein 6
A10	Ghir_A11G019900.1	Oxygen-evolving enhancer protein 1
A11	Ghir_D11G019970.1	Oxygen-evolving enhancer protein 1
A12	Ghir_D11G019970.1	Oxygen-evolving enhancer protein 1
A13	Ghir_A11G019900.1	Oxygen-evolving enhancer protein 1
A14	Ghir_D11G019970.1	Oxygen-evolving enhancer protein 1
A15	Ghir_A12G006300.1	Fructose-bisphosphate aldolase 2

## Sheet: Supplementary Table 3
Supplementary Table 5.List of 10 cotton genes found in Y1H screens
Gene ID	Gene name and Description
Ghicr24_D05G262200	Transcription factor MYB44
Ghicr24_A02G107200	Probable U6 snRNA-associated Sm-like protein LSm4
Ghicr24_D09G120400	BTB/POZ domain-containing protein At1g30440
Ghicr24_D13G143300	Heat shock cognate protein 80
Ghicr24_A08G066900	Histone H1.2
Ghicr24_A05G227400.1	Chaperone protein dnaJ 49
Ghicr24_D13G247300	Protein TOC75-3
Ghicr24_A03G160500	Carbonic anhydrase
Ghicr24_A04G160500	60S ribosomal protein L3 GN=RPL3
Ghicr24_A06G232600	Homeobox aristaless

## Sheet: Supplementary Table 4
Supplementary Table 3. Primers used in this study
PVX assay	pGR107-Vd10375FL-SmaI-F	CCAGCTAGCATCGATTcccATGCATTTCTCCGCCCTCAT
	pGR107-Vd10375FL-SmaI-R	CAATCTCTAGAGGATCcccGGCGAATAGTGCAAGCACGA
	pGR107-10375N-SmaI-HA-F	CCAGCTAGCATCGATTcccATGAGTGCCGTGAGCTGCGG
	pGR107-10375N -SmaI-HA-R	CAATCTCTAGAGGATCcccGGCGAATAGTGCAAGCACG
RT-PCR	qVd10375-F	TGCGGCAGTAATGTGTACAC
	qVd10375-R	AAGGGGAAACTCCTGGAAGG
	qNbPit5-F	CCTCCAAGTTTGAGCTCGGATAGT
	qNbPit5-R	CCAAGAAATTCTCCATGCACTCTGTC
	qNbWRKY7-F	CACAAGGGTACAAACAACACAG
	qNbWRKY7-R	GGTTGCATTTGGTTCATGTAAG
	qNbWRKY8-F	AACAATGGTGCCAATAATGC
	qNbWRKY8-R	TGCATATCCTGAGAAACCATT
	qNbHIN1-F	CCAACTTGAACGGAGCCTATTA
	qNbHIN1-R	AGGCATCCAAAGAGACAACTAC
	qNbPR1a-F	CCGCCTTCCCTCAACTCAAC
	qNbPR1a-R	GCACAACCAAGACGTACTGAG
	qNbPR4-F	GGCCAAGATTCCTGTGGTAGAT
	qNbPR4-R	CACTGTTGTTTGAGTTCCTGTTCCT
	qNbActin-F	TGGTCGTACCACCGGTATTGTGTT
	qNbActin-R	TCACTTGCCCATCAGGAAGCTCAT
	qGhPsbO-F	AATGTGCTGCTCAGGTCCTC
	qGhPsbO-R	AACACACGTCTGAGCCAAGT
	qlncPsbO-F	ACAACACCATGCAAGCTC
	qlncPsbO-R	AGGACTTGGCTCAGAAGT
	qGhMYB44-F	ACCGGGTCGATCTGGAAAGTCT
	qGhMYB44-R	AATCGAGTATGGGCTCGGGCTA
	GhUb7-F	GAAGGCATTCCACCTGACCAAC
	GhUb7-R	CTTGACCTTCTTCTTCTTGTGCTTG
Signal peptide secretion assay	pSUC2-10375SP-EcoRI-F	TTTAATTAAGAATTCATGCATTTCTCCGCCCTCAT
	pSUC2-10375SP-XhoI-R	AGGGAGAACGAGCTCCTGCGCAATGACACGTGCCG
Entry vectors	QBV3-Vd10375-EcoRV-F	CAAAAAAGCAGGCTCAGGGGATATCATGCATTTCTCCGCCCTCAT
	QBV3-Vd10375-EcoRV-R	AAAGCTGGGTGCAGGGCGATATCGGCGAATAGTGCAAGCACGA
	QBV3-ΔVd10375-EcoRV-F	CAAAAAAGCAGGCTCAGGGGATATCATGAGTGCCGTGAGCTGCGG
	QBV3-ΔVd10375-EcoRV-R	AAAGCTGGGTGCAGGGCGATATCGGCGAATAGTGCAAGCACG
	QBV3-C-GhPsbO-EcoRV-F	GCTCAGGGAAGCTTATCGATATGTCGGTCTCACTTCAAGC
	QBV3-C-GhPsbO-EcoRV-R	TCTTTGTAGTCCTCGACGATTGAATCAAGCTGAGCATACC
Expression vectors for transgenic in cotton	pCAMBIA2300-Vd10375-XbaI-F	GAGAGAACACGGGGGACTCTAGAATGAGTGCCGTGAGCTGCGG
	pCAMBIA2300-Vd10375-KpnI-R	TCTTCTCCTTTACCCATGTTAATTAAGGCGAATAGTGCAAGCACG
	WMV067-GhPsbO-SalI-F	AACACGGGGGACgtcgacATGTCGGTCTCACTTCAAGC
	WMV067-GhPsbO-BamHI-R	GCCCTTGCTCACCATGGATCC TGAATCAAGCTGAGCATACC
Y2H assay	BD-Vd10375-EcoRI-F	CATATGGCCATGGAGGCCGAATTCATGAGTGCCGTGAGCTGCGG
	BD-Vd10375-SalI-R	TGCGGCCGCTGCAGGTCGACGGGCGAATAGTGCAAGCACG
	AD-GhPsbO-SacI-F	GCCATGGAGGCCAGTGAATTCATGTCGGTCTCACTTCAAGC
	AD-GhPsbO-SalI-R	TGCAGCTCGAGCTCGATGGATCCCTTATGAATCAAGCTGAGCATAC
For Vd10375 5' flank sequence amplification	B303-ΔVd10375-1-F	GGACCGGACGGGGCGGTACCGGTACCAGTGGTGGCCTGCCTCTTCTC
	B303-ΔVd10375-1-R	CTTCAATATCAGTTAACGTCAGGATCGAGCGACAGACAGCTC
For HPH gene amplification	B303-ΔVd10375-2-F	GAGCTGTCTGTCGCTCGATCCTGACGTTAACTGATATTGAAG
	B303-ΔVd10375-2-R	GCGCTGTCGGACTGGCCGTATACCTCTATTCCTTTGCCCTCGGACG
For Vd10375 3' flank sequence amplification	B303-ΔVd10375-3-F	CGTCCGAGGGCAAAGGAATAGAGGTATACGGCCAGTCCGACAGCGC
	B303-ΔVd10375-3-R	TAGTCCCGGGTCTTAATTAATTAATTAACCCAGCCTCCAGGCAAGGTAAG
For Vd10375 5' flank sequence amplification	pCHG-ΔVd10375/VD10375-1-KpnI-F	TTCACCAGAGCTCTTACGGTACCAGTGGTGGCCTGCCTCTTCTC
	pCHG-Δ10375/VD10375-1-R	AGGATCGAGCGACAGACAGCTC
For Vd10375 gene amplification	pCHG-Δ10375/VD10375-2-F	GAGCTGTCTGTCGCTCGATCCTATGCATTTCTCCGCCCTCATC
	pCHG-ΔVd10375/VD10375-2-R	GGCGAATAGTGCAAGCACGAC
For YFP-HA sequence amplification	pCHG-ΔVd10375/VD10375-3-F	GTCGTGCTTGCACTATTCGCCACGGCCAGTCCGACAGCGC
	pCHG-ΔVd10375/VD10375-3-BamHI-R	CCCAGCCTCCAGGCAAGGTAAGGGATCCCACCGTCAACGGCTGGAA
RIP-qPCR	qlncPsbO-RIP-F	CCTTTGACTTCCATGTATGTC
	qlncPsbO-RIP-R	GGATCATATATGATCCGTGATC

## Sheet: Supplementary Table 5
Species	gene ID	protein sequence
Verticillium	XP_009649779	MHFSALILTTLALSARVIAQSAVSCGSNVYTDEQIQEAADEACRLFESGRQLGRNNYPHRYNNFEGFTFDNIRGPFQEFPLLRRGVYTGNSPGPDRVIITENCELAGQITHTGASRNGFVDCDNAISVRTQGNNSSGNDTSSDDSSDSSSSSNNNSNNNNNGGSSNSSDDDDSSGIRLGSGFGPMLAAAGTVVLALFA
Verticillium	KAG7118734	MHFSALILTTLALSARVIAESAVSCGSNVYTDEQIQEAADEACRLFESGRQLGRNNYPHRYNNFEGFTFDNIRGPFQEFPLLRRGVYTGNSPGPDRVIITENCELAGQITHTGASRNGFIDCDNAISVRTQGNNSSGNDTSSDDSSGSSSSSNNNNNNNGGSSNSSDDDDSSSIRLGSGVGPMLAAAGTVVLVLFA
Verticillium	XP_003008817	MHFSALVLTTLALSARVIAQSAVSCGSNVYTDEQIQEAADEACRLFESGRQLGRNNYPHRYNNFEGFTFDNIRGPFQEFPLLRRGVYTGNSPGPDRVIITENCELAGQITHTGASRNGFVDCDNAISVRTQGNNSSGNDTNSGDSTSSDSTSSDSTSSGNNNNNNGGSSNSSDDDDSGSSRLGSGVGPMLAAAGTVVLALFA
Verticillium	KAG7125457	MHFSALILTTLALSARVIAQSAVSCGSNVYTDEQIQEAADEACRLFESGRQLGRNNYPHRYNNFEGFTFDNIRGPFHPGPDRVIITENCDLAGQITHTGASRNGFVDCDNAISVRTQGNNSSGNDTNSGDSSSSDGSSSSNNNNNNGGSSNSSDDDDSSSLRLGSGVGPMLAAAGTIVLALFA
Verticillium	CRK34540	MHFSALILTTLALSARVIAQSAVSCGSNVYTDEQIQEAADEACRLFESGRQLGRNNYPHRYNNFEGFTPGPDRVIITENCDLAGQITHTGASRNGFVDCDNAISVRTQGNNSSGNDTNSGDSSSSDGSSSSNNNNNNGGSSNSSDDDDSSSLRLGSGVGPMLAAAGTIVLALFA
Verticillium	KAG7137060	MHFSALILTTLALSARVIAESAVSCGSNVYTDEQIQEAADEACRLFESGRQXXXXPDRVIITENCELAGQITHTGASRNGFIDCDNAISVRTQGNNSSGNDTNSGDSSSSDGSSSSNNNNNNGGSSNSSDDDDSSSLRLGSGVGPMLAAAGTIKILSPEQR
Clonostachys	CAH0048537	MQFSLAALLSLAVAVSAAPHARAGEAATCGSNDYSASQVSAAADAACQYYQDGTTAGSSTYPHRYNNYEGFEFKGLSGPFQEFPIKTSGVYTGGSPGADRVVITEDCEFAGAITHTGASGNNFVACDGTS
Clonostachys	CAI6090156	MQFSLAALLSLAVAVSAAPHTRAGEAATCGSNNYSASQVSAAADAACQYYQDGTTAGSSSYPHRYNNYEGFEFKGLSGPFQEFPIKTSGVYTGGSPGADRVVITEDCQFAGAITHTGASGNNFVACDGTS
Clonostachys	CAG9982686	MQFSLAALLSLAVAVSAAPHTRAGEAATCGSNDYSASQVSAAADAACQYYQDGTTAGSSTYPHRYNNYEGFEFKGLSGPFQEFPIKTSGVYTGGSPGADRVVITEDCQFAGAITHTGASGNNFVACDGTS
Clonostachys	VUC30283	MQFSLAALLSLAVAVSAAPHARAGEAATCGSNDYSASQVSAAAEAACQYFQDGTTAGSSTYPHRYNNYEGFEFKGLSGPFQEFPIKTSGLYTGGSPGADRVVITEDCEFAGAITHTGASGNNFVACDGTS
Clonostachys	CAH0015261	MQFSLAALLSLAVAVSAAPHARAAEAATCGSNDYSASQVSAAADAACQYYQDGTTAGSSSYPHRYNNYEGFEFKGLSGPFQEFPIKTSGVYTGGSPGADRVVITEDCQFAGAITHTGASGNNFVACDGTS
Verticillium	CRJ81263	MQFKALIVSLLAVAAQAAPASPNEERSAIEKRATTCGSTYYTTAQVNAAANAACQHVRAGTQAGSSNYPHRYNNYEGFNFKASGPWQEFPLKSSGVYTGGSPGADRVIINGNCAIAGQITHTGASGNAFVGCSGTTLG
Verticillium	KAG7132819	MQFKALIVSLLAVAAQAAPASPNEERSAIEKRATTCGSTYYTTAQVNAAANAACQHVRAGTQAGSSNYPHRYNNYEGFNFKASGPWQEFPLRSSGVYTGGSPGADRVIINGNCAIAGQITHTGASGNAFVGCSGTTLG
Fusarium	KAF5720941	MLFFKSIASLAALVSLAVASPIESRQSATTCGSTNYSASQVRAAANAACQYYQNGDTAGSSTYPHTYNNYEGFDFPVDGPYQEFPIKSGGVYTGGSPGADRVVINTNCEYAGAITHTGASGNNFVGCSGTN
Verticillium	KAG7127956	MQFKALIVSLLAVAAQAAPASPNEERSAIEKRATTCGSTYYSTAQVNAAANAACQHVRAGTQAGSSNYPHRYNNYEGFNFKASGPWQEFPLKSSGVYTGGSPGADRVIINGNCAIAGQITHTGASGNNFVGCSGTTLG
Fusarium	KAF4411175	MLFFKSIASLAALVSLAVASPIESRQSATTCGSTRYSASQVNAAANAACQYYQNDDTAGSSTYPHTYNNYEGFDFPVDGPYQEFPIKSSGVYTGGSPGADRVVINTNCEYAGAITHTGASGNNFVGCSGTN
Fusarium	KAF4341920	MLFFQSIASLAALVSLAVASPVEKRQSATTCGSTNYSASQVRAAANAACQYYQNDDTAGSSTYPHTYNNYEGFDFPVSGPYQEFPIKSSGVYTGGSPGADRVIINTNCQYAGAITHTGASGNNFVGCSGTD
Fusarium	XP_031078475	MLFFKSIASLAALVSLAVASPIESRQSATTCGSTNYSASQVRAAANAACQYYQNDDTAGSSTYPHTYNNYEGFDFPVDGPYQEFPIKSGGVYTGGSPGADRVVINTNCEYAGAITHTGASGNNFVGCSGTN

## Sheet: Supplementary Table 6
Supplementary Table 7. Results of statistical analyses.(Supports all Figures).
Figure 1G
Student's t-test *: P < 0.05; **: P < 0.01; ***: P < 0.001; ****: P < 0.0001
	Vd10375 vs. ΔVd10375	Vd10375 vs. C-ΔVd10375
P value	0.0017	0.1498
P value summary	**	ns
Significantly different (P < 0.05)?	Yes	No
One- or two-tailed P value?	Two-tailed
Figure 1I
Student's t-test *: P < 0.05; **: P < 0.01; ***: P < 0.001; ****: P < 0.0001
	WT vs. OE-Vd10375
P value	<0.0001
P value summary	****
Significantly different (P < 0.05)?	Yes
One- or two-tailed P value?	Two-tailed
Figure 3B
Student's t-test *: P < 0.05; **: P < 0.01; ***: P < 0.001; ****: P < 0.0001
	WT vs. OE-GhPsbO-5	WT vs. OE-GhPsbO-9
P value	0.0004	0.0004
P value summary	***	***
Significantly different (P < 0.05)?	Yes	Yes
One- or two-tailed P value?	Two-tailed	Two-tailed
Figure 3G
Student's t-test *: P < 0.05; **: P < 0.01; ***: P < 0.001; ****: P < 0.0001
	WT vs. OE-GhPsbO-5	WT vs. OE-GhPsbO-9
P value	0.0002	0.0002
P value summary	***	***
Significantly different (P < 0.05)?	Yes	Yes
One- or two-tailed P value?	Two-tailed	Two-tailed
Figure 3H
Student's t-test *: P < 0.05; **: P < 0.01; ***: P < 0.001; ****: P < 0.0001
	WT vs. OE-GhPsbO-5	WT vs. OE-GhPsbO-9
P value	0.0006	0.0009
P value summary	***	***
Significantly different (P < 0.05)?	Yes	Yes
One- or two-tailed P value?	Two-tailed	Two-tailed
Figure 3J
Student's t-test *: P < 0.05; **: P < 0.01; ***: P < 0.001; ****: P < 0.0001
	WT vs. OE-GhPsbO-5	WT vs. OE-GhPsbO-9
P value	0.0002	0.0014
P value summary	***	**
Significantly different (P < 0.05)?	Yes	Yes
One- or two-tailed P value?	Two-tailed	Two-tailed
Figure 3L
Student's t-test *: P < 0.05; **: P < 0.01; ***: P < 0.001; ****: P < 0.0001
	Pn		Plant height		stem diameter		bolls		branches
	WT vs. OE-GhPsbO-5	WT vs. OE-GhPsbO-9	WT vs. OE-GhPsbO-5	WT vs. OE-GhPsbO-9	WT vs. OE-GhPsbO-5	WT vs. OE-GhPsbO-9	WT vs. OE-GhPsbO-5	WT vs. OE-GhPsbO-9	WT vs. OE-GhPsbO-5	WT vs. OE-GhPsbO-9
P value	<0.0001	<0.0001	<0.0001	<0.0001	<0.0001	<0.0001	<0.0001	<0.0001	<0.0001	0.0018
P value summary	****	****	****	****	****	****	****	****	****	**
Significantly different (P < 0.05)?	Yes	Yes	Yes	Yes	Yes	Yes	Yes	Yes	Yes	Yes
One- or two-tailed P value?	Two-tailed	Two-tailed	Two-tailed	Two-tailed	Two-tailed	Two-tailed	Two-tailed	Two-tailed	Two-tailed	Two-tailed
Figure 4D
Student's t-test *: P < 0.05; **: P < 0.01; ***: P < 0.001; ****: P < 0.0001
	WT vs. ΔVd10375-1	WT vs. ΔVd10375-4
P value	0.0028	0.0084
P value summary	**	**
Significantly different (P < 0.05)?	Yes	Yes
One- or two-tailed P value?	Two-tailed	Two-tailed
Figure 4E
Student's t-test *: P < 0.05; **: P < 0.01; ***: P < 0.001; ****: P < 0.0001
	WT vs. OE-Vd10375N
P value	0.0172
P value summary	*
Significantly different (P < 0.05)?	Yes
One- or two-tailed P value?	Two-tailed
Figure 4F
Student's t-test *: P < 0.05; **: P < 0.01; ***: P < 0.001; ****: P < 0.0001
	IgG vs. IP
P value	0.0001
P value summary	***
Significantly different (P < 0.05)?	Yes
One- or two-tailed P value?	Two-tailed
Figure 4K
Student's t-test *: P < 0.05; **: P < 0.01; ***: P < 0.001; ****: P < 0.0001
	LncPsbO			GhPsbO
	WT vs. OE-LncPsbO-1	WT vs. OE-LncPsbO-2	WT vs. OE-LncPsbO-3	WT vs. OE-LncPsbO-1	WT vs. OE-LncPsbO-2	WT vs. OE-LncPsbO-3
P value	<0.0001	<0.0001	0.0002	<0.0001	<0.0001	<0.0001
P value summary	****	****	***	****	****	****
Significantly different (P < 0.05)?	Yes	Yes	Yes	Yes	Yes	Yes
One- or two-tailed P value?	Two-tailed	Two-tailed	Two-tailed	Two-tailed	Two-tailed	Two-tailed
Figure 5C
Student's t-test *: P < 0.05; **: P < 0.01; ***: P < 0.001; ****: P < 0.0001
	WT vs. Cas-GhPsbO-28	WT vs. Cas-GhPsbO-36
P value	<0.0001	<0.0001
P value summary	****	****
Significantly different (P < 0.05)?	Yes	Yes
One- or two-tailed P value?	Two-tailed	Two-tailed
Figure 5E
Student's t-test *: P < 0.05; **: P < 0.01; ***: P < 0.001; ****: P < 0.0001
	WT vs. Cas-GhPsbO-28	WT vs. Cas-GhPsbO-36
P value	0.0015	0.0012
P value summary	**	**
Significantly different (P < 0.05)?	Yes	Yes
One- or two-tailed P value?	Two-tailed	Two-tailed
Figure 5H
Student's t-test *: P < 0.05; **: P < 0.01; ***: P < 0.001; ****: P < 0.0001
	WT vs. Cas-GhPsbO-28	WT vs. Cas-GhPsbO-36
P value	0.0002	0.0004
P value summary	***	***
Significantly different (P < 0.05)?	Yes	Yes
One- or two-tailed P value?	Two-tailed	Two-tailed
Figure 5J
Student's t-test *: P < 0.05; **: P < 0.01; ***: P < 0.001; ****: P < 0.0001
	WT vs. Cas-GhPsbO-28	WT vs. Cas-GhPsbO-36
P value	0.0233	0.0113
P value summary	*	*
Significantly different (P < 0.05)?	Yes	Yes
One- or two-tailed P value?	Two-tailed	Two-tailed
Figure 5L
Student's t-test *: P < 0.05; **: P < 0.01; ***: P < 0.001; ****: P < 0.0001
	GhRBOHD		GhCAT		GhPOD
	WT vs. Cas-GhPsbO-28	WT vs. Cas-GhPsbO-36	WT vs. Cas-GhPsbO-28	WT vs. Cas-GhPsbO-36	WT vs. Cas-GhPsbO-28	WT vs. Cas-GhPsbO-36
P value	<0.0001	<0.0001	<0.0001	<0.0001	<0.0001	<0.0001
P value summary	****	****	****	****	****	****
Significantly different (P < 0.05)?	Yes	Yes	Yes	Yes	Yes	Yes
One- or two-tailed P value?	Two-tailed	Two-tailed	Two-tailed	Two-tailed	Two-tailed	Two-tailed
Figure 6C
Student's t-test *: P < 0.05; **: P < 0.01; ***: P < 0.001; ****: P < 0.0001
	IgG vs. Flag
P value	<0.0001
P value summary	****
Significantly different (P < 0.05)?	Yes
One- or two-tailed P value?	Two-tailed
Figure 6F
Student's t-test *: P < 0.05; **: P < 0.01; ***: P < 0.001; ****: P < 0.0001
	1 vs. 2	3 vs. 4
P value	0.0009	0.9963
P value summary	***	ns
Significantly different (P < 0.05)?	Yes	No
One- or two-tailed P value?	Two-tailed
Figure 6H
Student's t-test *: P < 0.05; **: P < 0.01; ***: P < 0.001; ****: P < 0.0001
	OE-GhMYB44 vs. WT	OE-GhMYB44 vs. OE-GhMYB44-SRDX	WT vs. OE-GhMYB44-SRDX
P value	0.0238	0.0019	0.0983
P value summary	*	**	ns
Significantly different (P < 0.05)?	Yes	Yes	No
One- or two-tailed P value?	Two-tailed	Two-tailed
Figure 6J
Student's t-test *: P < 0.05; **: P < 0.01; ***: P < 0.001; ****: P < 0.0001
	GhCAT		GhPOD
	WT vs. OE-GhMYB44	WT vs. OE-GhMYB44-SRDX	WT vs. OE-GhMYB44	WT vs. OE-GhMYB44-SRDX
P value	<0.0001	0.0003	<0.0001	0.0002
P value summary	****	***	****	***
Significantly different (P < 0.05)?	Yes	Yes	Yes	Yes
One- or two-tailed P value?	Two-tailed	Two-tailed	Two-tailed	Two-tailed
Figure 6L
Student's t-test *: P < 0.05; **: P < 0.01; ***: P < 0.001; ****: P < 0.0001
	TRV:00 vs. TRV:GhPsbO
P value	0.0008
P value summary	***
Significantly different (P < 0.05)?	Yes
One- or two-tailed P value?	Two-tailed
Figure 6M
Student's t-test *: P < 0.05; **: P < 0.01; ***: P < 0.001; ****: P < 0.0001
	TRV:00 vs. TRV:GhPsbO
	GhCAT	GhPOD
P value	0.001	0.0064
P value summary	**	**
Significantly different (P < 0.05)?	Yes	Yes
One- or two-tailed P value?	Two-tailed	Two-tailed
Figure S2G
Student's t-test *: P < 0.05; **: P < 0.01; ***: P < 0.001; ****: P < 0.0001
	WT vs. OE-Vd10375-5	WT vs. OE-Vd10375-9
P value	0.0013	0.0011
P value summary	**	**
Significantly different (P < 0.05)?	Yes	Yes
One- or two-tailed P value?	Two-tailed	Two-tailed
Figure S4A
Student's t-test *: P < 0.05; **: P < 0.01; ***: P < 0.001; ****: P < 0.0001
	WT vs. OE-GhPsbO-5	WT vs. OE-GhPsbO-9
P value	<0.0001	<0.0001
P value summary	****	****
Significantly different (P < 0.05)?	Yes	Yes
One- or two-tailed P value?	Two-tailed	Two-tailed
Figure S4C
Student's t-test *: P < 0.05; **: P < 0.01; ***: P < 0.001; ****: P < 0.0001
	WT vs. OE-GhPsbO-5	WT vs. OE-GhPsbO-9
P value	0.0016	0.0053
P value summary	**	**
Significantly different (P < 0.05)?	Yes	Yes
One- or two-tailed P value?	Two-tailed	Two-tailed
Figure S4G
ANOVA table	SS	DF	MS	F (DFn, DFd)	P value
Treatment (between columns)	2838	3	945.9	F (3, 8) = 80.50	P<0.0001
Residual (within columns)	94	8	11.75
Total	2932	11
Localisation as Log2 of intensiy ratio NP/Nucleoplasm
Tukey's multiple comparisons test	Mean Diff.	95.00% CI of diff.	Significant?	Summary	Adjusted P Value
WT-TRV:00 vs. WT-TRV:PAL	-21.67	-30.63 to -12.70	Yes	***	0.0003	A-B
WT-TRV:00 vs. OE-TRV:00	15.67	6.704 to -24.63	Yes	**	0.0023	A-C
WT-TRV:00 vs. OE-TRV:PAL	-20	-28.96 to -11.04	Yes	***	0.0004	A-D
WT-TRV:PAL vs. OE-TRV:00	37.33	28.37 to 46.30	Yes	****	<0.0001	B-C
WT-TRV:PAL vs. OE-TRV:PAL	1.667	-7.296 to10.63	No	ns	0.9306	B-D
OE-TRV:00 vs. OE-TRV:PAL	-35.67	-44.63 to -26.70	Yes	****	<0.0001	C-D
Figure S7B
Student's t-test *: P < 0.05; **: P < 0.01; ***: P < 0.001; ****: P < 0.0001
	WT vs. ΔVd10375-1	WT vs. ΔVd10375-4
P value	0.0053	0.0003
P value summary	**	***
Significantly different (P < 0.05)?	Yes	Yes
One- or two-tailed P value?	Two-tailed	Two-tailed
Figure S7C
Student's t-test *: P < 0.05; **: P < 0.01; ***: P < 0.001; ****: P < 0.0001
	IgG vs. J2
	GhPsbO	lncPsbO	GhActin
P value	<0.0001	<0.0001	0.9915
P value summary	****	****	ns
Significantly different (P < 0.05)?	Yes	Yes	No
One- or two-tailed P value?	Two-tailed	Two-tailed
Figure S8C
Student's t-test *: P < 0.05; **: P < 0.01; ***: P < 0.001; ****: P < 0.0001
	WT vs. Cas-GhPsbO-28	WT vs. Cas-GhPsbO-36
P value	0.0002	0.0001
P value summary	**	**
Significantly different (P < 0.05)?	Yes	Yes
One- or two-tailed P value?	Two-tailed	Two-tailed
Figure S9A
Student's t-test *: P < 0.05; **: P < 0.01; ***: P < 0.001; ****: P < 0.0001
	Water vs. Vd
	0h	3h	6h	9h	12h	24h	36h	48h
P value	0.9067	0.0087	<0.0001	0.0531	0.2043	0.0142	0.0275	0.0142
P value summary	ns	**	****	*	ns	*	*	*
Significantly different (P < 0.05)?	No	Yes	Yes	Yes	No	Yes	Yes	Yes
One- or two-tailed P value?		Two-tailed	Two-tailed	Two-tailed		Two-tailed	Two-tailed	Two-tailed
Figure S9B
Student's t-test *: P < 0.05; **: P < 0.01; ***: P < 0.001; ****: P < 0.0001
	WT vs. OE-GhMYB44	WT vs. OE-GhMYB44-SRDX
P value	<0.0001	<0.0001
P value summary	****	****
Significantly different (P < 0.05)?	Yes	Yes
One- or two-tailed P value?	Two-tailed	Two-tailed

## Sheet: Supplementary Table 7
Supplementary Table 2. Microbial strains and plasmids used in this study
Strains or Plasmids	Description	Source
Escherichia coli DH5α	F-Ф80dlacZΔM15 Δ(lacZYA-argF) U19 recA1 endA1, hsdR17(rk-,mk+) phoA supE44 λ-thi-1 gyrA96 relA1	Invitrogen
Agrobacterium tumefaciens GV3101 (pSoup)	C58 (RifR) Ti Pmp90 (pTiC58DT-DNA) (GentR) Nopaline (pSoup-TetR)	Shanghai Weidi Biotechnology
V. dahliae 991		Yingfan Cai's lab
B303	A knock out vector, KanR	Fuguang Li's lab
pCHG	A complemented vector, KanR	Xiaofeng Su's lab
pGR106	A binary vectors carrying the Potato virus X genome, KanR	Yongli Qiao's lab
pSUC2	A yeast vector used for signal peptide secretion assay, AmpR	Heng Jian's lab
QBV3	An entry vector for gateway system, ChlR	Yongli Qiao's lab
pEG100	A Gateway binary vector for YFP fusion protein expression with cauliflower mosaic virus 35S promoter, KanR	Yongli Qiao's lab
pEG101	A Gateway binary vector for YFP fusion protein expression with cauliflower mosaic virus 35S promoter, KanR	Yongli Qiao's lab
pCAMBIA2300	A binary vector for GFP fusion protein expression with cauliflower mosaic virus 35S promoter, KanR	Fuguang Li's lab
pGADT7	A yeast expression vector for GAL4 activation domain with T7 promoter, AmpR	Yongli Qiao's lab
pGBKT7	A yeast expression vector for GAL4 DNA binding domain with T7 promoter, KanR	Yongli Qiao's lab
pET28a	A prokaryotic expression vector with His tag, KanR	Yongli Qiao's lab
pGEX4T-2	A prokaryotic expression vector with GST tag, AmpR	Yongli Qiao's lab
